# Supplementary material for: Structure of the DDB1-AMBRA1 E3 ligase receptor complex linked to cell cycle regulation
Source: Nat Commun. 2023 Nov 22;14:7631. doi: 10.1038/s41467-023-43174-6 (PMC10665379; doi:10.1038/s41467-023-43174-6)
Supplement: Supplementary file 4 — Source Data [file 41467_2023_43174_MOESM4_ESM.xlsx]

## Sheet: Fig. 1b
Fig. 1b	SDS-PAGE analysis of purified AMBRA1FL alone and the AMBRA1FL-DDB1-Cullin4A-RBX1 complex

## Sheet: Fig. 1c
Fig. 1c	HDX deuterium uptake by full-length AMBRA1. (n=3)
	Protein	Peptide number	Peptide central value	10s	30s	60s	300s	900s	1800s
	AMBRA1	2-28	15	34.47	38.03	39.61	45.79	50.5	53.49
	AMBRA1	29-58	44	21.37	24.36	26.65	34.28	52.12	54.71
	AMBRA1	32-39	36	6.3	0.81	17.02	37.7	48.99	51.85
	AMBRA1	32-57	45	25.75	29.6	33.1	48.31	53.48	56.44
	AMBRA1	32-58	45	24.98	28.31	30.77	46.2	52.08	55.09
	AMBRA1	33-58	46	26.12	29.88	32.82	48.12	53.49	56.53
	AMBRA1	59-68	64	9.51	17.5	19.33	40.37	54.76	59.37
	AMBRA1	59-78	69	6.5	8.84	11.37	18.97	24.06	26.51
	AMBRA1	59-81	70	3.43	5.48	7.7	15.96	19.92	21.12
	AMBRA1	69-81	75	2.39	4.25	4.29	5.48	7.58	7.52
	AMBRA1	69-110	90	13.43	12.45	12.27	15.46	18.07	21.11
	AMBRA1	79-110	95	11.74	14.96	16.28	18.28	20.36	25.85
	AMBRA1	82-102	92	8.06	10.5	11.1	15.89	17.71	20.46
	AMBRA1	82-110	96	10.8	13.07	14.88	17.02	19.66	20.87
	AMBRA1	103-110	107	31.27	32.39	33.46	34.11	36.92	45.51
	AMBRA1	111-132	122	11.28	12.23	14.39	20.36	25.11	28.33
	AMBRA1	117-132	125	10.81	13.81	16.09	21.1	25.94	27.71
	AMBRA1	119-132	126	13.55	17.46	20	26.02	30.85	33.09
	AMBRA1	132-143	138	24.96	27.46	31.28	33.86	39.73	41.48
	AMBRA1	133-143	138	26.94	29.45	31	33.7	36.52	40.19
	AMBRA1	133-153	143	14.57	15.99	17.67	25.63	29.97	32.85
	AMBRA1	143-151	147	17.4	19.52	21.88	30.9	39.13	43.8
	AMBRA1	144-151	148	20.7	23.19	27.17	38.07	49.99	54.36
	AMBRA1	144-152	148	17.4	19.52	21.88	30.89	38.97	43.8
	AMBRA1	144-153	149	15.07	17.03	18.98	26.66	33.46	37.9
	AMBRA1	152-162	157	8.95	12.74	14.6	13.79	16.73	17.88
	AMBRA1	154-162	158	10.47	14.91	17.01	15.8	18.55	20.19
	AMBRA1	154-172	163	12.45	16.34	19.24	27.72	34.15	38.41
	AMBRA1	154-179	167	14.38	19.4	22.76	29.46	34.69	37.41
	AMBRA1	163-172	168	13.44	17.06	23.03	40.57	51.83	59.73
	AMBRA1	163-180	172	23.01	27.43	32.88	47.66	60.05	63.63
	AMBRA1	166-179	173	18.85	24.12	29.63	50.82	57.18	60.74
	AMBRA1	180-197	189	0.68	1.06	1.56	3.78	6.43	8.15
	AMBRA1	180-198	189	1.32	2.84	2.02	4.19	6.88	8.22
	AMBRA1	181-197	189	1.09	1.59	2.15	4.65	7.97	8.97
	AMBRA1	181-198	190	1.31	1.48	2.28	4.69	7.11	9.33
	AMBRA1	182-198	190	1.22	1.46	1.86	4.53	7.75	9.04
	AMBRA1	186-197	192	1.01	1.59	2.14	6.15	8.65	11.77
	AMBRA1	186-198	192	0.89	1.54	2.02	5.8	8.94	11.08
	AMBRA1	198-219	209	56.81	57.21	57.68	57.56	58.86	59.23
	AMBRA1	198-229	214	52.51	57.63	58.04	58.21	49.63	57.22
	AMBRA1	199-219	209	59.64	59.37	59.72	60.1	61.51	61.29
	AMBRA1	199-229	214	59.26	59.82	60.09	60	60.79	61.18
	AMBRA1	220-229	225	56.36	57	57.23	57.41	57.87	58.49
	AMBRA1	221-229	225	60.01	62.2	62.62	61.96	64.45	64.43
	AMBRA1	230-246	238	42.17	46.05	48.71	51.97	54.91	55.16
	AMBRA1	245-287	266	67.76	68.07	68.44	69.48	70.38	71.21
	AMBRA1	247-286	267	74.1	74.15	74.77	74.89	76.05	76.22
	AMBRA1	247-287	267	72.29	72.67	73.46	73.44	74.46	74.92
	AMBRA1	260-287	274	78.98	78.75	79.89	80.91	81.39	81.62
	AMBRA1	265-286	276	85.56	85.33	89.44	87.59	88.09	90.26
	AMBRA1	287-300	294	31.68	49.23	48.58	71.71	73.86	75.24
	AMBRA1	288-300	294	33.84	40.53	41.87	68.89	70.64	71.98
	AMBRA1	288-301	295	25.95	32.54	33.83	66.91	68.43	69.86
	AMBRA1	302-308	305	22.03	24.32	25.49	51.91	55.42	54.83
	AMBRA1	309-342	326	57.09	58.48	59.12	59	59.97	60.65
	AMBRA1	311-334	323	56.15	57.06	57.18	57.2	57.78	58.24
	AMBRA1	311-342	327	61.31	61.9	62.18	62.16	63.14	63.4
	AMBRA1	311-343	327	59.92	59.54	60.17	60.21	60.05	61.05
	AMBRA1	335-343	339	80.6	81.45	81.89	82.19	83.26	82.73
	AMBRA1	342-371	357	72.67	72.9	73.13	72.84	73.51	73.85
	AMBRA1	343-370	357	75.4	75.29	75.14	69.12	72.16	72.46
	AMBRA1	343-371	357	72.09	72.07	72.34	72.13	73.2	73.65
	AMBRA1	344-371	358	72.3	72.42	72.84	72.27	72.77	73.51
	AMBRA1	372-418	395	56.2	56.37	56.64	56.44	57.19	57.68
	AMBRA1	386-418	402	47.55	49.05	48.54	48.9	49.15	49.65
	AMBRA1	425-447	436	62.83	61.1	66.36	67.5	69.55	70.6
	AMBRA1	427-447	437	72.55	73.77	73.08	74.33	76.18	76.9
	AMBRA1	448-462	455	73.48	73.65	75.05	75.07	76.35	77.04
	AMBRA1	448-463	456	62.82	66.8	69.34	71.52	73.59	74.39
	AMBRA1	452-462	457	76.02	75.59	76.87	77.22	76.85	79.05
	AMBRA1	452-477	465	73.97	73.72	75.06	74.04	74.99	75.72
	AMBRA1	463-477	470	70.22	71.36	70.47	70.77	72.22	71.62
	AMBRA1	463-502	483	61.63	62.86	62.88	62.66	63.91	64.44
	AMBRA1	478-501	490	60.02	59.79	60.63	60.14	60.53	61.68
	AMBRA1	478-502	490	57.98	58.87	59.59	59.81	60.64	61.76
	AMBRA1	478-503	491	53.48	55.33	56.98	57.44	57.98	59.09
	AMBRA1	502-510	506	6.09	22.95	20.51	30.26	80.53	83.5
	AMBRA1	503-509	506	20.67	33.97	34.69	30.93	64.48	63.41
	AMBRA1	503-510	507	5.61	24.68	18.17	39.27	63.7	66.08
	AMBRA1	510-532	521	82.98	84.08	84.23	85.43	85.01	85.8
	AMBRA1	511-532	522	89.46	91.33	90.91	91.11	91.12	90.69
	AMBRA1	514-532	523	80.17	80.86	80.89	80.99	81.35	82.47
	AMBRA1	514-533	524	81.66	81.31	82.37	82.23	82.96	84.78
	AMBRA1	516-532	524	83.06	83.23	81.99	82.73	83.34	84.14
	AMBRA1	521-532	527	83.2	84.15	83.04	85.09	84.74	84.3
	AMBRA1	533-560	547	52.01	52.05	52.26	51.95	52.82	53.12
	AMBRA1	533-576	555	34.64	36.2	36.92	37.3	38.11	38.48
	AMBRA1	534-560	547	52.13	52.09	52.44	52.03	52.56	53.17
	AMBRA1	534-576	555	35.16	36.29	36.81	37.2	37.88	39.01
	AMBRA1	535-560	548	52.83	52.87	53.19	52.88	53.62	54.02
	AMBRA1	540-560	550	45.87	46.1	46.02	45.71	46.47	47.15
	AMBRA1	561-576	569	27.6	30.76	31.89	33.31	34.1	34.76
	AMBRA1	576-606	591	71.42	72.19	71.96	72.57	73.29	72.36
	AMBRA1	577-599	588	65.81	66.96	67.69	68.29	69.1	69.67
	AMBRA1	577-606	592	73.92	69.8	70.41	70.99	71.55	71.98
	AMBRA1	581-606	594	71.09	72.12	72.25	71.67	72.46	73.07
	AMBRA1	583-606	595	71.8	71.88	72.15	73.24	75.33	73.09
	AMBRA1	600-606	603	83.67	79.88	83.43	85.86	82.37	84.38
	AMBRA1	607-632	620	75.15	75.04	75.18	74.64	75.47	75.85
	AMBRA1	607-634	621	73.53	73.43	73.54	73.22	73.8	74.17
	AMBRA1	607-650	629	68.62	69.51	70.33	70.61	71.4	72.47
	AMBRA1	633-647	640	73.24	74.99	74.5	74.57	76.2	76.52
	AMBRA1	651-673	662	61.14	63.36	65.55	67.82	67.23	69.15
	AMBRA1	651-689	670	59.85	60.92	61.66	62.26	63.7	63.65
	AMBRA1	658-675	667	67.63	68.89	69.59	70.31	71.4	71.99
	AMBRA1	658-689	674	61.32	61.7	62.98	63.03	64.01	63.64
	AMBRA1	676-689	683	56.94	56.84	57.03	56.86	57.64	57.95
	AMBRA1	676-698	687	53.87	54.56	58.65	66.52	68.43	68.79
	AMBRA1	690-698	694	20.59	24.71	28.05	59.84	61.63	62.86
	AMBRA1	699-725	712	55.08	57.4	58.35	59.78	60.71	61.58
	AMBRA1	699-726	713	55.25	58.01	59.48	61.24	62.5	63.29
	AMBRA1	702-725	714	58.79	60.61	61.67	63.21	62.99	64.16
	AMBRA1	702-726	714	54.64	57.23	59.39	60.87	61.85	62.6
	AMBRA1	732-753	743	55.07	57.27	58.62	59.75	61.4	62.21
	AMBRA1	732-773	753	57.08	57.84	58.63	59.2	60.54	61.05
	AMBRA1	732-774	753	55.16	56.25	57.18	57.08	58.15	58.85
	AMBRA1	754-770	762	62.38	62.13	61.62	62	62.78	63.35
	AMBRA1	754-774	764	59.03	59.19	59.2	58.55	58.65	60.47
	AMBRA1	754-775	765	60.19	60.11	60.24	59.92	60.61	61.23
	AMBRA1	754-776	765	56	55.71	55.3	56.28	56.79	56.91
	AMBRA1	775-798	787	44.66	44.68	44.54	44.04	44.68	45.63
	AMBRA1	775-801	788	45.43	44.91	45.22	44.23	44.41	45.43
	AMBRA1	776-796	786	40.45	40.69	40.29	40.55	40.23	40.84
	AMBRA1	776-798	787	43.31	42.93	42.85	42.47	43.2	43.65
	AMBRA1	776-801	789	43.45	43.49	43.46	43.02	43.5	44
	AMBRA1	797-821	809	44.8	57.63	72.18	75.33	77.12	77.67
	AMBRA1	799-821	810	54.83	63.93	62.35	74.68	76.32	77.11
	AMBRA1	802-821	812	35.96	41.79	46.84	75.59	77.17	77.85
	AMBRA1	822-841	832	56.07	57.3	57.27	57.88	58.67	59.23
	AMBRA1	822-854	838	65.16	66.24	66.42	66.85	67.25	67.39
	AMBRA1	830-854	842	75.67	75.6	77.6	78.55	77.61	78.18
	AMBRA1	832-854	843	78.01	80.45	81.28	82.89	82.03	82.91
	AMBRA1	836-854	845	77.7	79.83	79.06	80.75	81.02	82.37
	AMBRA1	842-854	848	75.42	77.99	78.8	78.62	80.05	79.72
	AMBRA1	842-870	856	51.97	55.62	57.25	60.74	61.04	62.63
	AMBRA1	855-867	861	19.93	21.62	22.42	23.49	23.77	24.57
	AMBRA1	861-867	864	13.02	15.35	14.67	16.04	16.73	17.24
	AMBRA1	868-878	873	35.82	43.33	51.3	66.67	71.36	75.59
	AMBRA1	868-883	876	32.76	41.89	48.67	61.89	67.61	70.44
	AMBRA1	871-883	877	33.26	40.92	46.74	60.78	68.51	70.77
	AMBRA1	871-895	883	19.07	24.16	32.03	43.68	49.94	55.39
	AMBRA1	879-896	888	16.41	21.33	25.64	37.38	43.88	44.97
	AMBRA1	882-896	889	16.33	20.77	25.45	35.42	41.46	43.71
	AMBRA1	883-896	890	16.47	19.44	21.5	34.68	43.27	45.65
	AMBRA1	888-896	892	43.25	43.14	43.6	43.57	44.37	44.4
	AMBRA1	896-904	900	11.79	19.63	24.94	34.02	37.05	44.12
	AMBRA1	904-921	913	36.84	40.6	42.72	43.42	45.33	47.25
	AMBRA1	905-921	913	39.42	43.53	45.75	48.26	50.34	51.82
	AMBRA1	905-923	914	32.87	36.1	37.26	39.07	41.65	42.3
	AMBRA1	906-921	914	41.78	45.92	48.27	50.72	52.61	53.63
	AMBRA1	907-921	914	45.3	49.89	51.97	54.95	56.87	58.82
	AMBRA1	922-934	928	11.39	14.06	13.05	15.73	19.99	22.2
	AMBRA1	922-935	929	8.91	9.83	10.34	13.42	16.77	17.83
	AMBRA1	924-935	930	13.41	11.52	12.52	15.9	19.84	21.61
	AMBRA1	935-946	941	26.48	30.08	33.23	42.29	49.95	54.67
	AMBRA1	947-955	951	3.72	4.22	7.23	17.23	23.83	38.95
	AMBRA1	947-957	952	2	1.62	2.65	10.75	15.08	17.85
	AMBRA1	947-959	953	1.57	1.58	2.41	10.01	14.59	15.7
	AMBRA1	948-955	952	8.03	12.33	18.14	24.66	27.56	31.27
	AMBRA1	958-976	967	34.58	36.58	37.68	40.99	44.47	46.62
	AMBRA1	958-978	968	30.32	32.5	33.96	37.04	40.47	42.76
	AMBRA1	958-991	975	30.14	32.26	33.95	37.78	41.83	44.73
	AMBRA1	960-976	968	36.19	39.21	39.89	42.65	45.17	49.1
	AMBRA1	960-978	969	31.13	33.32	34.57	37.39	40.31	42.8
	AMBRA1	960-991	976	30.7	32.85	34.05	38.34	42.65	45.6
	AMBRA1	963-976	970	33.71	38.67	39.08	39.1	43.4	45.51
	AMBRA1	963-978	971	27.3	28.42	31.05	34.5	37.68	40.14
	AMBRA1	975-991	983	32.56	35.34	37.71	40.9	44.76	48.65
	AMBRA1	977-991	984	37.38	40.48	42.19	45.44	49.23	51.23
	AMBRA1	979-991	985	40.94	43.8	45.46	47.99	50.55	51.83
	AMBRA1	980-991	986	42.11	44.06	44.96	47.03	49.48	49.47
	AMBRA1	992-998	995	19.18	26.04	31.74	43.77	53.91	61.68
	AMBRA1	992-1033	1013	15.74	19.94	21.99	29.91	35.14	39.88
	AMBRA1	999-1023	1011	24.39	27.08	27.18	30.88	34.99	40.94
	AMBRA1	1024-1033	1029	7.44	12.5	18.45	36.07	46.71	48.59
	AMBRA1	1034-1047	1041	55.78	59.81	63.31	68.86	71.8	73.25
	AMBRA1	1034-1048	1041	55.85	60.28	63.76	68.62	71.8	73.07
	AMBRA1	1048-1054	1051	26.59	28.43	30.74	28.97	61.09	59.39
	AMBRA1	1055-1087	1071	47.64	47.47	48.13	48.52	49.11	49.36
	AMBRA1	1058-1084	1071	46.28	45.75	46.25	45.19	44.89	46.64
	AMBRA1	1058-1087	1073	47.88	47.8	47.72	47.27	47.83	48.44
	AMBRA1	1086-1107	1097	81.2	83.23	85.18	87.91	87.29	88.87
	AMBRA1	1088-1106	1097	77.32	79.69	81.56	83.67	84.65	85.46
	AMBRA1	1088-1107	1098	75.26	77.46	79.05	81.13	82.11	82.89
	AMBRA1	1088-1108	1098	77.04	79.31	80.91	82.83	83.71	84.54
	AMBRA1	1108-1139	1124	72.62	74.33	74.41	76.01	77.61	78.59
	AMBRA1	1108-1148	1128	72.26	73.78	74.74	75.47	76.7	77.55
	AMBRA1	1108-1154	1131	72.07	73.91	74.67	75.87	77.21	78.09
	AMBRA1	1109-1139	1124	74.76	76.62	78.14	77.97	79.77	81.92
	AMBRA1	1109-1148	1129	71.88	72.91	73.99	74.47	76.11	77.03
	AMBRA1	1109-1154	1132	72.08	74.08	75.29	76.45	77.93	79.21
	AMBRA1	1119-1148	1134	74.59	74.69	74.85	73.69	76.21	74.93
	AMBRA1	1119-1162	1141	70.39	72.03	72.87	73.66	75.4	76.27
	AMBRA1	1149-1154	1152	78.78	79.35	82.78	85.09	86.08	87.41
	AMBRA1	1149-1162	1156	91.1	91.66	92.63	92.25	99.54	95.24
	AMBRA1	1163-1172	1168	80.84	80.14	81.91	80.65	81.87	81.46
	AMBRA1	1163-1181	1172	71.69	69.2	69.82	70.15	72.63	73
	AMBRA1	1182-1195	1189	25.69	26.97	27.42	28.67	28.97	30.45
	AMBRA1	1182-1201	1192	33.95	34.32	34.81	36.71	37.5	36.72
	AMBRA1	1182-1221	1202	47.23	47.34	47.59	47.4	48.03	48.61
	AMBRA1	1222-1268	1245	76.6	76.78	77.02	76.71	77.54	78.17
	AMBRA1	1271-1297	1284	57.61	58.5	58.49	56.88	52.12	59.87

## Sheet: Fig. 2b
Fig. 2b	SDS-PAGE analysis of the AMBRA1WD40-DDB1 complex
				Strep Elution sample								Gel filtration fraction sample
				Strep Elution sample								Gel filtration fraction sample
				Strep Elution sample								Gel filtration fraction sample

## Sheet: Fig. 3a
Fig. 3a	In vitro pull-down experiment of full-length and N-terminal 39 residue-deleted AMBRA1 with His6-tagged DDB1.

## Sheet: Fig. 3b
Fig. 3b	In vitro pull-down experiment of full-length, N-terminal 19 residue-deleted or mutated AMBRA1 with His6-tagged DDB1

## Sheet: Fig. 3c
Fig. 3c	In vitro pull-down experiment of AMBRA1WD40-DDB1 with the Cyclin D1-CDK4 complex

## Sheet: Fig. 3d
Fig. 3d	In vitro ubiquitination assay of AMBRA1FL/WD40 for Cyclin D1
			Fig. 3d source blot

## Sheet: Fig. 3e&f
Fig. 3e&f	Ubiquitination assay demonstrated that the N-terminal helix-loop-helix of AMBRA1 is responsible for the polyubiquitination of Cyclin D1
			Fig. 3e source blot
			Fig. 3f source blot

## Sheet: Fig. 4a
Fig. 4a	AMBRA1 downregulation in U2OS cells using specific short interfering RNA(siRNA) oligo ribonucleotide

## Sheet: Fig. 4b
Fig. 4b	Percentage of cells in the different phases of cell cycle after AMBRA1 knockdown, AMBRA1 WT and single mutant overexpression
	Group	P1/Single Cells/Cell Cycle | %G1	P1/Single Cells/Cell Cycle | %S	P1/Single Cells/Cell Cycle | %G2
Repeat 1	siSCR.fcs	40.6	40	19.8
	siAMBRA1.fcs	35.1	48.4	18
	WT.fcs	58.4	30.3	14
	V10R.fcs	26.9	55.4	18.6
	L13R.fcs	29.1	53.9	16.9
	W14R.fcs	39.5	46.5	14.3
	H929A	30.9	48.9	19.4
	Group	P1/Single Cells/Cell Cycle | %G1	P1/Single Cells/Cell Cycle | %S	P1/Single Cells/Cell Cycle | %G2
Repeat 2	siSCR.fcs	43	39.6	18.6
	siAMBRA1.fcs	37.6	45.4	17.9
	WT.fcs	54	34.6	14.8
	V10R.fcs	28	60.5	13.1
	L13R.fcs	34.7	49.6	16
	W14R.fcs	35	51.3	16.7
	H929A	38.6	48.5	15.2
	Group	P1/Single Cells/Cell Cycle | %G1	P1/Single Cells/Cell Cycle | %S	P1/Single Cells/Cell Cycle | %G2
Repeat 3	siSCR.fcs	40.1	39.3	20
	siAMBRA1.fcs	35	50.7	14.9
	WT.fcs	60.1	27.8	11.7
	V10R.fcs	28.3	54.2	18.2
	L13R.fcs	31.7	52.2	14.9
	W14R.fcs	42.7	43.7	14.8
	H929A	43.8	44.4	13.3
	Raw data was nomalized to G1%+G2%+S% equal to 100%， then used to plot.

[truncated: 5 more sheets: Fig. 4d, Supplementary Fig. 1_1, Supplementary Fig. 1_2, Supplementary Fig. 4b, Supplementary Fig. 5]
